# Supplementary material for: Efficient Separation of Oil/Water by a Biodegradable and Superhydrophobic Composite Based on Loofah and Rice Straw
Source: Membranes (Basel). 2024 Nov 18;14(11):243. doi: 10.3390/membranes14110243 (PMC11596540; doi:10.3390/membranes14110243)
Supplement: Supplementary file 1 [file membranes-14-00243-s001.zip]

Archive with 9 entries (7 files):
- File SA/
- File SA/Supplementary file Tables.pdf
- File SA/Supplementary files S1 (Oil water separation).mp4
- File SA/Supplementary files S2 (water contact on the LF-RS)3x.mp4
- File SA/Supplementary files S3 (water reaction on the LF-RS) .mp4
- Video SB/
- Video SB/Oil-water separation test With commercial nitrocellulose (NC, PALL).mp4
- Video SB/Oil-water separation test With commercial Nylon(Amershan).mp4
- Video SB/Oil-water separation test With commercial PVDF.mp4
